# Supplementary material for: Bisphenol a Interferes with Uterine Artery Features and Impairs Rat Feto-Placental Growth
Source: Int J Mol Sci. 2021 Jun 27;22(13):6912. doi: 10.3390/ijms22136912 (PMC8268965; doi:10.3390/ijms22136912)
Supplement: Supplementary file 1 [file ijms-22-06912-s001.zip]

Archive with 1 entries (1 files):
- ijms-1238728-supplementary.pdf
